# Supplementary material for: Detection of statistically significant network changes in complex biological networks
Source: BMC Syst Biol. 2017 Mar 4;11:32. doi: 10.1186/s12918-017-0412-6 (PMC5336651; doi:10.1186/s12918-017-0412-6)
Supplement: Additional file 1 — Table S1. Description of data: GHD and MRA Results for all the 457 considered transcription factors on the TCGA and Rembrandt datasets. (XLSX 62.7 kb) [file 12918_2017_412_MOESM1_ESM.xlsx]

## Sheet: Table S1.csv
	TCGA					REMBRANDT
TF	pvalue	Z-score	GHD	mu	MRA	pvalue	Z-score	GHD	mu	MRA
ALX3	2.37921e-05	4.22596	0.072704	0.0702164	1	0	0	0	0	1
ARNTL	3.21804e-05	4.15746	0.0699392	0.0676461	0.259725	0	0	0	0	0.000513728
ARX	0.00035181	3.57382	0.504156	0.404549	0.0971194	0.885736	0.143702	0.0123129	0.0122858	0.0930117
AR	0.000526345	3.46698	0.337319	0.301459	0.00844156	0	0	0	0	0.000513728
ATF4	0.000234049	3.67911	0.0559368	0.0544918	1	0	0	0	0	1
ATF7	4.0365e-07	5.06723	0.141465	0.131861	1	0	0	0	0	0.176522
BCL6B	4.27983e-05	-4.09183	0.0599528	0.0614983	0.00844156	0.830556	0.213989	0.0109756	0.0109353	0.000513728
CEBPB	2.75623e-93	-20.488	0.0781697	0.0897121	0.00844156	0.741227	0.330229	0.0240759	0.02387	0.000513728
CEBPD	0.000434995	3.51789	0.383038	0.333486	0.00844156	0.736221	0.336863	0.0250365	0.0248138	0.000513728
CEBPG	0.0417489	2.03601	0.212361	0.204497	0.244593	0	0	0	0	0.000513728
CENPB	0.000445982	3.51126	0.559962	0.435219	0.129904	0	0	0	0	0.00128343
CLOCK	2.4881e-33	-12.0295	0.0639016	0.0687022	1	0	0	0	0	0.354564
CPEB1	0.0062072	2.73663	0.256116	0.240016	1	0	0	0	0	0.000752866
CREB3L1	0.00442351	2.84627	0.0576507	0.0565154	0.457165	0	0	0	0	1
CREB3	5.52034e-06	4.54397	0.0887549	0.0850286	0.249228	0	0	0	0	0.000513728
CTCF	8.81554e-104	-21.6329	0.0824826	0.0963002	0.715671	0	0	0	0	0.000876218
CREB3L2	0.000481412	3.49089	0.344959	0.306877	0.249228	0	0	0	0	0.000513728
CREB5	2.32251e-07	5.17148	0.158929	0.14665	1	0	0	0	0	1
DBP	2.77231e-05	4.19141	0.071269	0.0688812	0.227005	0	0	0	0	0.00730114
DLX1	0.000318277	3.59995	0.461816	0.380674	0.0140175	0.623151	0.49139	0.045977	0.0449201	0.000769972
DLX2	0.00597086	2.74938	0.057538	0.0564428	1	0.620049	0.495782	0.0451567	0.0441438	0.00084919
DLX5	1.23102e-05	4.37202	0.0791626	0.0762143	1	0	0	0	0	1
DLX6	0.227193	-1.20762	0.0583693	0.0588172	1	0	0	0	0	0.0113404
E2F1	0.93216	-0.0851274	0.0582095	0.0582418	0.100656	0	0	0	0	0.00299476
E2F2	3.97174e-84	-19.4341	0.0768272	0.0873915	0.028143	0.828355	0.216811	0.0112641	0.0112217	0.000778561
E2F3	0.0115152	2.52666	0.0579986	0.0569859	0.0818267	0	0	0	0	0.000513728
E2F4	3.97513e-05	4.10892	0.0680968	0.0659263	0.296985	0	0	0	0	0.244342
E2F7	2.08191e-63	-16.8094	0.0684257	0.0758853	0.00844156	0.826097	0.21971	0.0115641	0.0115194	0.000513728
E2F8	0.0231541	2.27088	0.22516	0.215156	0.51313	0.82378	0.222686	0.0118762	0.011829	0.000513728
EBF1	9.13365e-07	4.90944	0.11585	0.109391	0.00844156	0	0	0	0	1
EGR1	4.64423e-24	-10.117	0.0636287	0.0676571	0.00844156	0.832701	0.21124	0.0106981	0.0106598	0.0096964
EGR2	2.12247e-06	4.7414	0.102886	0.0978637	1	0.912728	0.109598	0.012888	0.0128671	0.00626257
EGR3	1.311e-06	-4.83808	0.0596469	0.0614361	0.00844156	0	0	0	0	1
ELF1	2.5642e-07	5.15295	0.156461	0.144582	0.0107904	0	0	0	0	0.000513728
ELF3	6.50607e-06	4.50924	0.0863753	0.0828489	0.373656	0	0	0	0	0.000800148
ELF4	2.73637e-112	-22.5185	0.0867482	0.102994	0.0635903	0.8214	0.225745	0.0122011	0.0121514	0.000513728
ELK1	0.000392506	3.54507	0.523933	0.41555	0.0154696	0.726834	0.34934	0.0252521	0.0250129	0.000801693
ELK3	0.0013702	3.20086	0.303497	0.276718	0.00844156	0	0	0	0	0.000513728
ELK4	1.86481e-07	5.21233	0.165516	0.152189	0.0578683	0	0	0	0	0.000513728
EMX1	2.06859e-47	-14.4632	0.0649889	0.0708895	0.0608229	0	0	0	0	0.00084919
EMX2	0.000309339	3.60735	0.4819	0.392857	0.0559408	0	0	0	0	0.000748746
EN1	2.25908e-05	4.23761	0.0732239	0.0707019	0.373656	0	0	0	0	0.000513728
EN2	0.000605709	3.42904	0.0557815	0.0544623	0.395353	0	0	0	0	0.0235467
ERF	0.000277418	3.63552	0.594709	0.455014	0.86151	0	0	0	0	0.000513728
ERG	3.7917e-22	-9.67658	0.0638283	0.067709	1	0	0	0	0	0.000513728
ESR1	4.74688e-05	4.06775	0.06678	0.0646971	1	6.09939e-63	-16.7456	0.0180257	0.0220284	0.000764286
ESRRA	0	0	0	0	1	0	0	0	0	0.000800148
ESRRG	0.000265864	3.64647	0.6078	0.462344	0.00844156	0	0	0	0	0.000752866
ETS1	1.99179e-07	5.2001	0.161285	0.1486	1	0	0	0	0	0.000513728
ETV1	0.950709	0.0618168	0.0580334	0.0580099	1	0	0	0	0	0.00333622
ETV3	0.0178543	2.36863	0.231892	0.220655	0.00844156	0	0	0	0	0.000863398
ETV4	0.126338	-1.5287	0.0587237	0.0592937	0.212197	0	0	0	0	1
ETV5	0.000389733	3.54694	0.449562	0.373787	0.00844156	0.818956	0.228889	0.0125396	0.012487	0.000513728
ETV6	0.000500608	3.48043	0.395308	0.340778	0.0608229	0	0	0	0	0.000513728
FLI1	4.30349e-75	-18.3356	0.0751272	0.0846467	0.0610539	0.816444	0.232121	0.0128923	0.0128367	0.000513728
FOXC1	8.95544e-07	4.9133	0.116707	0.110148	0.0146041	0	0	0	0	0.00731083
FOXD2	0.0002207	3.69406	0.0563262	0.0548606	0.249228	0	0	0	0	1
FOXD3	1	0	1	1	1	0	0	0	0	0.266251
FOXG1	4.78849e-06	4.57385	0.0904664	0.0865822	1	0.813862	0.235447	0.0132601	0.0132013	1
FOXJ2	2.0973e-07	5.1905	0.16001	0.147529	0.0146041	0	0	0	0	0.43067
FOXJ3	1	0	1	1	0.00844156	0.712462	0.368551	0.0265454	0.0262672	0.000513728
FOXK1	0.000282536	3.63081	0.584397	0.448698	0.0604309	0	0	0	0	0.0285087
FOXO1	0.457212	0.743446	0.0584013	0.0581123	0.0818267	0	0	0	0	1
FOXO3	0.000358436	3.56893	0.588209	0.453231	0.0752443	0	0	0	0	0.00135853
FOXO4	0.0054644	2.7783	0.259076	0.242394	0.00844156	0	0	0	0	0.000513728
GABPA	1.93489e-07	5.20549	0.162672	0.149778	0.303	0.68406	0.406929	0.0295581	0.0291804	0.000513728
GATA4	1.47672e-06	4.81436	0.109401	0.103662	0.516024	0	0	0	0	0.431427
GBX2	1.36085e-06	4.83065	0.110273	0.104451	1	0	0	0	0	1
GLI2	1.93274e-07	5.20569	0.177779	0.162217	0.93835	0	0	0	0	0.0275412
GLIS1	0	0	0	0	0.140329	0	0	0	0	0.294379
GLIS2	0.300531	-1.03529	0.0584831	0.0588693	0.00844156	0	0	0	0	0.000766105
GLIS3	0.00032322	3.59594	0.537846	0.422777	0.167631	0	0	0	0	0.000513728
GMEB2	3.82843e-07	5.0773	0.142402	0.132641	1	0	0	0	0	0.00666763
GRHL1	0.000143414	3.8022	0.0591448	0.0575257	1	0	0	0	0	1
GSC	1.76676e-07	5.22234	0.16669	0.153136	0.00844156	0	0	0	0	1
GSX1	0.0581126	1.89485	0.206537	0.199626	1	0	0	0	0	1
GSX2	9.95062e-06	4.41824	0.0818295	0.0786707	0.203912	0	0	0	0	1
HES5	0.00109329	3.26535	0.313358	0.2842	0.486126	0	0	0	0	0.000513728
HESX1	2.52408e-05	4.21264	0.07219	0.0697362	1	0	0	0	0	1
HEY1	1.22569e-06	4.85144	0.111844	0.105849	0.116506	0	0	0	0	0.000793601
HEY2	0	0	0	0	0.0224054	0	0	0	0	0.000766105
HIC2	1.83223e-66	-17.2215	0.0683495	0.0759609	0.129904	0	0	0	0	0.000846767
HLF	2.89986e-113	-22.6177	0.0875392	0.104331	0.543199	0.730785	-0.344082	0.0183837	0.0184575	0.00302948
HMBOX1	0.0213839	2.30114	0.227298	0.216909	0.0247449	0	0	0	0	1
HNF1A	0	0	0	0	1	0	0	0	0	1
HOMEZ	8.6692e-05	3.9251	0.0624529	0.0606403	1	0	0	0	0	1
HOXA10	6.69835e-09	-5.79832	0.0597451	0.0618761	0.0427674	0	0	0	0	0.0605748
HOXA13	0.0535623	1.93036	0.0580262	0.0572691	1	0	0	0	0	1
HOXA1	0.0302216	2.16717	0.218496	0.20962	0.0427674	0	0	0	0	0.0605748
HOXA2	0.484194	-0.699573	0.0586552	0.0589193	0.140458	0	0	0	0	0.32349
HOXB13	5.41644e-06	4.54798	0.0893968	0.0856188	0.450152	0	0	0	0	1
HOXB2	1.13811e-06	4.86612	0.112751	0.106668	1	0	0	0	0	1
HOXB3	4.47946e-06	-4.5878	0.0597754	0.0614839	0.699759	0	0	0	0	0.000513728
HOXC10	1.45531e-05	-4.33535	0.0598722	0.0614995	0.0308104	0	0	0	0	0.000513728
HOXC13	1.16976e-40	-13.3509	0.064521	0.0699327	0.0890209	0	0	0	0	1
HOXD11	4.93947e-07	5.02865	0.134377	0.125674	0.212197	0.631411	0.479742	0.046792	0.045706	0.0297528
HOXD13	0.589078	-0.540172	0.0586035	0.0588082	0.249228	0	0	0	0	1
HOXD8	1.17658e-05	4.38188	0.0796572	0.0766675	1	0	0	0	0	1
HSF1	8.9232e-06	4.44175	0.0829175	0.0796714	1	0	0	0	0	0.000513728
HSF2	0.0785798	1.75899	0.20061	0.194597	0.0167079	0	0	0	0	0.000778561
HSF4	3.77552e-05	4.1208	0.0685643	0.0663637	0.255217	0	0	0	0	0.000765744
HIC1	0.000454336	3.50633	0.364944	0.321372	0.00844156	0	0	0	0	0.000513728
HOXA11	0.00141311	3.19196	0.296865	0.27157	1	0	0	0	0	1
HOXD3	0.0647294	1.84712	0.204476	0.197878	1	NA	NA	NA	NA	1
HOXD9	5.85028e-16	-8.0924	0.0633086	0.0665317	0.949543	0.811207	0.238869	0.0136438	0.0135816	0.000972754
ID4	3.60535e-12	-6.95185	0.0625974	0.0653479	0.0118996	0.808476	0.242393	0.0140445	0.0139786	0.000778561
IRF3	0.684715	0.406038	0.84	0.455	0.00844156	0	0	0	0	0.000513728
IRF5	6.54217e-83	-19.2898	0.0762491	0.0865587	0.0248915	0	0	0	0	0.000513728
IRF7	0.00210614	3.07484	0.285075	0.262558	0.0443064	0	0	0	0	0.000513728
IRF8	1.46288e-67	-17.3672	0.0697677	0.0776298	1	0.805665	0.246022	0.0144631	0.0143931	0.0239278
IRF9	0.0891554	1.69987	0.0581642	0.057498	0.0594969	0.670222	0.425843	0.0313252	0.0308841	0.0030623
IRX2	7.71637e-05	3.95304	0.0632713	0.061408	0.0612877	0	0	0	0	0.024338
IRX5	4.17945e-07	5.0606	0.138985	0.129688	1	0	0	0	0	1
IRX3	0	0	0	0	1	0	0	0	0	1
JDP2	0.000207957	3.70915	0.0567198	0.0552333	1	0	0	0	0	1
KLF13	0.734993	0.338491	1	0.277778	0.0124013	0.796387	-0.258026	0.36	0.515	0.000800148
KLF16	0.0150704	2.43068	0.237053	0.224862	1	0	0	0	0	0.000513728
KLF12	5.98189e-28	-10.9595	0.0634372	0.0677689	0.0715023	0	0	0	0	0.000513728
LEF1	4.40352e-06	4.59137	0.0916804	0.0876882	1	0.953456	0.058368	0.0137137	0.0137024	0.000513728
LHX2	0.000375909	3.55644	0.624931	0.470833	1	0	0	0	0	1
LHX6	0.0148196	2.43676	0.0580073	0.0570357	0.00844156	0.837908	-0.20457	0.0169817	0.0170244	0.00084919
LHX9	5.2944e-07	5.01532	0.128851	0.120849	1	0	0	0	0	1
MAFF	0.00166519	3.14424	0.294439	0.269847	0.161436	0	0	0	0	0.000513728
MAFG	0.414187	0.816548	0.862222	0.466667	0.685677	0	0	0	0	0.000847684
MAFK	0	0	0	0	1	0	0	0	0	0.000513728
MAX	2.65203e-05	4.20146	0.071742	0.0693215	1	0	0	0	0	0.000800148
MEF2A	0.00127063	3.22253	0.306923	0.27936	1	0	0	0	0	0.000513728
MEF2B	7.5067e-07	4.94777	0.119237	0.112363	1	NA	NA	NA	NA	1
MEF2D	0.167763	-1.37943	0.0583259	0.0588351	0.00844156	0	0	0	0	0.000778561
MEIS1	1.11834e-05	4.39293	0.0801574	0.0771256	0.0605546	0	0	0	0	1
MEIS2	0	0	0	0	1	0	0	0	0	0.00515817
MEIS3	2.9e-07	5.12985	0.152398	0.141092	0.178909	0	0	0	0	0.0333693
MEOX2	2.93125e-07	5.12781	0.185284	0.168337	0.00844156	0	0	0	0	0.000513728
MESP1	0.000357297	3.56977	0.500579	0.403144	1	0.602684	0.520545	0.0915972	0.0875	0.000874641
MGA	3.00561e-17	-8.44635	0.0632155	0.066561	0.160912	1	0	1	1	0.00216644
MLXIPL	1.54266e-57	-15.9883	0.0662633	0.073038	1	0	0	0	0	0.000778561
MLX	1	0	1	1	0.807511	0	0	0	0	0.000513728
MNT	0.00035751	3.56961	0.554898	0.432793	0.0608229	0	0	0	0	0.00819513
MSC	9.27726e-06	4.43337	0.0823174	0.0791154	1	0	0	0	0	1
MSX1	6.39738e-06	4.51281	0.0869497	0.0833753	1	0	0	0	0	1
MSX2	0.00222998	3.05776	0.282057	0.260222	0.255217	0	0	0	0	0.102362
MTF1	0.165031	1.38835	0.0575031	0.056972	1	0.706467	0.376605	0.0276973	0.0273944	0.000513728
MYBL1	1.12346e-06	4.86868	0.113457	0.107283	0.00844156	0	0	0	0	0.000513728
MYBL2	2.88501e-97	-20.9295	0.0795653	0.091824	0.395353	0.802772	0.249762	0.0149006	0.0148264	0.000513728
MAFB	0.000425639	3.52365	0.442971	0.370635	0.00844156	0	0	0	0	0.000513728
NEUROD2	1.96386e-109	-22.2251	0.0844843	0.099491	0.0235453	0.923376	-0.0961824	0.0157717	0.0157913	0.00122148
NFAT5	0.00033183	3.58909	0.599569	0.46033	0.543199	1.03694e-110	-22.3568	0.0206099	0.0266287	0.000957662
NFATC1	0.0074031	2.67815	0.681589	0.490817	0.247228	0	0	0	0	0.000513728
NFIA	1	0	1	1	0.450152	0.799792	0.253617	0.0153583	0.0152794	0.00408514
NFIB	0.0338839	2.12145	0.0582762	0.0574312	0.301618	0.796721	0.257593	0.0158374	0.0157535	0.000779568
NFIL3	1.92147e-06	4.76151	0.103574	0.0984773	0.866294	0	0	0	0	0.000513728
NFIX	0.0220044	2.29029	0.700826	0.5	0.0146041	0	0	0	0	0.000748746
NFKB1	0.000418095	3.52839	0.413733	0.352105	0.0248915	0	0	0	0	0.000513728
NFKB2	0.0010872	3.26693	0.0566343	0.0553505	0.0701761	0	0	0	0	0.0673565
NHLH1	2.47951e-06	4.70981	0.100644	0.0958373	0.212197	0	0	0	0	1
NKX3-2	5.0538e-07	5.02426	0.133259	0.124711	1	0	0	0	0	1
NKX6-2	7.95425e-13	-7.16194	0.0629967	0.065861	1	0	0	0	0	1
NR2C2	1.08757e-35	-12.4701	0.0639054	0.0688779	0.0375485	0	0	0	0	0.000789855
NR2E1	0.00271379	-2.99842	0.0582382	0.0593267	0.0668143	0	0	0	0	0.000513728
NR2F1	2.64743e-07	5.14696	0.182328	0.165942	0.014287	NA	NA	NA	NA	1
NR2F6	2.93705e-05	4.17829	0.0708012	0.0684455	0.696249	0	0	0	0	0.000513728
NR3C1	0	0	0	0	0.160912	0	0	0	0	0.0716862
NR3C2	1.09327e-55	-15.7206	0.0657664	0.072342	0.212197	0	0	0	0	0.000919393
NR4A2	0.26342	1.11834	0.0581791	0.0577424	1	0	0	0	0	1
NRF1	2.16109e-05	4.24756	0.0737498	0.0711928	0.937291	0	0	0	0	0.000513728
NRL	4.40135e-05	4.08533	0.0672049	0.0650933	1	0	0	0	0	1
OLIG1	0.00116648	-3.24695	0.0595842	0.0608106	0.696249	2.40522e-45	-14.1322	0.0185263	0.0219467	0.000976293
OLIG2	7.73204e-60	-16.3149	0.0673612	0.0744723	0.0837243	0.793556	0.261696	0.0163393	0.01625	0.078931
ONECUT2	0.0712261	1.80403	0.20245	0.196163	0.0365744	0	0	0	0	0.000513728
OTX1	0	0	0	0	0.178909	0	0	0	0	0.268087
OTX2	0.0163752	2.40044	0.234354	0.222656	0.265266	0	0	0	0	1
PAX1	1.856e-06	4.76851	0.104224	0.0990507	0.207273	0	0	0	0	0.00084919
PAX3	4.62335e-07	5.04132	0.135646	0.12679	1	0	0	0	0	1
PAX6	0.31605	1.00261	0.0578506	0.0574628	0.414749	0	0	0	0	0.00873142
PAX7	0.00780379	2.66044	0.0574248	0.0563704	1	0	0	0	0	0.00525142
PITX1	5.18449e-07	5.01936	0.132093	0.123694	0.804869	0	0	0	0	0.0437297
PKNOX1	2.06364e-05	4.25789	0.0742507	0.0716578	1	0	0	0	0	1
PKNOX2	0.0001958	3.72437	0.0571174	0.0556096	0.0146041	0	0	0	0	0.000847684
POU2F1	1.2606e-06	4.84587	0.110949	0.105041	0.0598747	0	0	0	0	0.000800148
POU2F2	3.35307e-70	-17.7126	0.070563	0.0787171	0.439378	0	0	0	0	0.00258951
POU3F1	4.28766e-06	4.59693	0.0923591	0.0883123	1	0	0	0	0	0.000801693
POU3F2	0.000403032	3.53809	0.533814	0.421693	0.817641	0.601246	0.522609	0.0632411	0.0612414	0.000513728
POU3F3	0.00045275	3.50726	0.0556467	0.0542928	0.373656	0	0	0	0	0.737053
POU4F1	0.000661003	3.40526	0.329958	0.296184	1	0	0	0	0	1
PRDM1	0.000770707	3.36311	0.327457	0.294565	0.00844156	0	0	0	0	0.000513728
PRDM4	6.42e-07	4.97815	0.124844	0.117314	1	0	0	0	0	1
PROX1	0.00912338	2.6074	0.24752	0.233198	0.646635	0.790292	0.265932	0.0168654	0.0167702	0.0102016
PRRX1	7.71854e-06	4.47285	0.0846527	0.0812693	1	0	0	0	0	0.365313
RARA	0	0	0	0	1	0	0	0	0	0.0322444
RARB	0	0	0	0	1	1.38325e-71	-17.8911	0.0181109	0.0221967	0.00084919
RARG	6.47845e-05	3.99467	0.064532	0.0625893	0.342681	0	0	0	0	0.000930752
RFX2	3.7488e-26	-10.5785	0.0633288	0.067509	1	0	0	0	0	0.000513728
RFX3	2.96656e-07	5.12556	0.190356	0.172464	0.0749257	0	0	0	0	1
RFX4	2.72563e-07	5.14149	0.188728	0.171139	0.949543	0	0	0	0	0.900491
RFX5	0	0	0	0	1	0	0	0	0	1
RORA	6.74e-07	4.96871	0.123044	0.115739	1	0.67313	-0.421857	0.328889	0.466667	0.000779568
RUNX2	3.4661e-72	-17.9681	0.0705747	0.0788405	0.0106559	0	0	0	0	0.000513728
RUNX3	0.698502	-0.387344	0.0584939	0.0586407	0.0167079	9.28712e-77	-18.543	0.0193089	0.0235536	0.000513728
RXRA	6.83897e-07	4.96588	0.124061	0.116643	0.204017	0	0	0	0	1
RXRB	0.000135969	3.81539	0.0595432	0.0579014	0.160912	0	0	0	0	0.000764286
RXRG	3.30841e-06	4.65068	0.096453	0.0920458	0.0644959	0	0	0	0	0.0628821
SCRT1	4.21074e-58	-16.069	0.0663762	0.073175	0.0241536	0	0	0	0	0.00134984
SCRT2	0.00039721	3.54193	0.487017	0.395547	1	NA	NA	NA	NA	1
SHOX2	8.23637e-06	4.45895	0.0840312	0.0806945	0.111949	0	0	0	0	0.000513728
SMAD3	0	0	0	0	1	0	0	0	0	0.107291
SNAI2	3.1257e-07	5.11571	0.145367	0.135111	0.154134	0	0	0	0	0.000513728
SOX10	0.815017	-0.233959	0.0583631	0.0584518	0.00844156	0.644001	0.462112	0.0355437	0.0349387	0.000825008
SOX15	0	0	0	0	1	1.32852e-79	-18.8919	0.0182967	0.0226667	0.000972754
SOX18	8.63131e-07	4.92052	0.117522	0.110858	1	0	0	0	0	0.000518582
SOX21	1.83103e-07	5.21572	0.17634	0.16105	0.00844156	0	0	0	0	1
SOX2	1.86305e-94	-20.6188	0.0789747	0.0908696	0.00844156	0.786924	0.270308	0.0174172	0.0173157	0.00299476
SOX4	9.5137e-73	-18.0397	0.0739909	0.0830822	0.00844156	0	0	0	0	0.0960244
SOX7	2.93526e-06	4.6753	0.0985727	0.0939748	0.516024	0	0	0	0	1
SOX8	7.35777e-14	-7.48132	0.0630299	0.0660121	0.00844156	0.63206	0.478829	0.0380852	0.0373747	0.00176029
SOX9	0.00473694	-2.8244	0.0579069	0.0589268	0.212197	0	0	0	0	0.816158
SP1	0.00319612	2.94822	0.277089	0.256597	0.00844156	0	0	0	0	0.000513728
SP3	0.00539771	2.78229	0.261887	0.244617	0.0224054	0	0	0	0	0.00101541
SP4	0.000339248	3.58333	0.0556225	0.0542338	1	0	0	0	0	0.112352
SP8	0.000317081	3.60093	0.378166	0.329811	0.115827	0	0	0	0	0.000513728
SPI1	3.25228e-115	-22.815	0.0883041	0.105684	0.00844156	0	0	0	0	0.000513728
SREBF2	1.14371e-70	-17.773	0.0713889	0.0797313	0.147225	0	0	0	0	0.000513728
SRF	0.000410916	3.53297	0.35383	0.313183	0.0146041	0	0	0	0	0.542926
SOX11	1.71625e-77	-18.6336	0.0753305	0.0850614	0.0375485	0	0	0	0	0.900491
SOX17	0.0255843	-2.23246	0.0586272	0.0594514	0.588024	0	0	0	0	0.0716862
SOX1	1.8324e-05	4.28439	0.075333	0.0726668	0.00844156	0	0	0	0	0.000513728
SOX3	0.0138991	2.45986	0.23982	0.227107	0.962349	0	0	0	0	0.0470771
SREBF1	6.16128e-07	4.98609	0.125762	0.118117	0.00844156	0	0	0	0	1
TBR1	4.27271e-70	-17.6989	0.0728112	0.081447	0.0154696	0.603722	-0.519055	0.0199618	0.0200761	0.000927154
TBX15	6.87029e-05	3.98073	0.0641072	0.0621915	0.301876	0	0	0	0	1
TBX19	0.000338347	3.58402	0.572411	0.442029	0.212197	0	0	0	0	0.370789
TBX1	0.000184211	3.73974	0.0575193	0.0559898	0.00844156	0	0	0	0	0.0269079
TBX2	3.46882e-07	5.09601	0.144393	0.134301	0.197158	0	0	0	0	0.00128343
TBX5	3.95335e-06	4.61382	0.0937875	0.0896233	1	0	0	0	0	0.0062497
TCF3	1.98617e-116	-22.937	0.089166	0.10718	1	0.843362	0.197596	0.011059	0.0110231	0.000513728
TCF4	1.27869e-67	-17.3749	0.0700808	0.0779865	0.0701761	0.594022	0.533016	0.0714059	0.0688889	0.000748746
TCF7L1	3.04676e-07	5.12053	0.151253	0.140125	1	0	0	0	0	0.0335454
TEAD1	0.000383647	3.55108	0.614187	0.468615	0.0168201	1	0	1	1	0.000801693
TEAD3	0.00040663	3.53574	0.374446	0.327727	0.00844156	0	0	0	0	0.000513728
TEAD4	0.000452192	3.50759	0.408339	0.348958	0.00844156	0	0	0	0	0.000513728
TEF	6.80315e-112	-22.4781	0.0859529	0.10178	0.00844156	0.783447	0.274829	0.0179967	0.0178883	0.00082209
TFAP2A	0.000119918	3.84629	0.0603781	0.0586887	1	0	0	0	0	0.000827851
TFAP2B	3.72813e-06	4.62599	0.0945384	0.0903111	1	0	0	0	0	1
TFAP4	2.62487e-07	5.14856	0.180707	0.164611	0.00844156	0	0	0	0	0.000513728
TFCP2	0.0190321	2.3449	0.229668	0.218842	1	0	0	0	0	0.000748746
TFE3	0.0861957	1.71582	0.198801	0.193057	0.104924	0	0	0	0	0.000513728
TFEB	5.69895e-05	4.02494	0.0654223	0.0634245	0.313513	0	0	0	0	0.137957
TFEC	7.82346e-108	-22.059	0.0838908	0.098501	0.516024	0.595881	0.530333	0.0817346	0.0785883	0.000513728
TGIF1	0.00117084	3.24589	0.648231	0.480498	0.00844156	0	0	0	0	0.000513728
TGIF2	8.58926e-06	4.44994	0.0834173	0.0801263	1	0	0	0	0	0.000778561
THRA	0.000517316	3.47163	0.402784	0.345957	0.00844156	0	0	0	0	0.00276273
THRB	4.40646e-10	-6.2389	0.0604329	0.062763	0.00844156	0.62086	0.494632	0.0512821	0.0499671	0.000984965
TP63	0.000104776	3.87926	0.0612052	0.0594674	1	0.57492	0.56082	0.104671	0.0993197	0.000921975
TCF7	0.000346417	3.57786	0.368552	0.323417	0.00844156	0	0	0	0	0.000748746
TP53	0.024842	2.24385	0.222907	0.213272	0.327654	0.698176	0.387784	0.0279736	0.0276497	0.000513728
TP73	1.52594e-06	4.80781	0.10854	0.102884	0.0525069	0	0	0	0	0.250663
USF1	8.22244e-07	4.93001	0.1184	0.111635	1	0	0	0	0	1
VAX2	0.0527719	1.93678	0.208488	0.201271	0.160912	0	0	0	0	0.000801693
VDR	0.000430009	3.52095	0.389812	0.337217	0.00844156	0	0	0	0	0.000513728
VENTX	0.000484913	3.48895	0.421181	0.357043	1	0	0	0	0	1
XBP1	0.00483485	2.81784	0.267894	0.249406	0.0471365	0	0	0	0	0.000513728
YY1	3.19741e-06	4.65771	0.0971939	0.0927245	1	2.38687e-129	-24.1971	0.0211544	0.0279927	0.000513728
ZBTB7A	8.44721e-62	-16.5884	0.0679309	0.0752103	0.0154696	0.779857	0.279505	0.0186054	0.0184896	0.000769972
ZBTB7B	2.42e-07	5.16377	0.157861	0.145781	0.422711	0	0	0	0	0.206545
ZBTB7C	0	0	0	0	1	0	0	0	0	1
ZIC1	0.533846	0.622145	0.0580537	0.057814	0.0578683	0.776148	0.284343	0.0192456	0.0191216	0.770046
ZIC3	6.06179e-05	4.01039	0.0649613	0.0629912	0.0818267	0	0	0	0	0.000518582
ZIC4	0.000173171	3.75525	0.0579254	0.0563739	1	0	0	0	0	1
ZNF143	9.58344e-07	4.9	0.115115	0.108753	0.699759	0	0	0	0	1
ZNF232	3.42575e-06	4.64349	0.0958069	0.0914609	1	0	0	0	0	1
ZNF238	0.00197406	3.09411	0.288396	0.26519	0.0124013	NA	NA	NA	NA	1
ZNF282	1.70072e-10	-6.38619	0.0610956	0.0635292	1	0	0	0	0	0.00546716
ZNF410	0.00375447	2.89809	0.66075	0.48907	0.0154696	NA	NA	NA	NA	1
ZNF524	2.22841e-08	-5.59326	0.0594907	0.061533	0.140756	0	0	0	0	1
ZNF740	3.49762e-06	4.6392	0.0951265	0.0908404	0.0248915	0	0	0	0	1
ZNF75A	2.93114e-07	5.12782	0.147588	0.136996	1	0	0	0	0	0.000513728
ZNF784	1.62e-07	5.23832	0.173432	0.158661	1	0	0	0	0	1
DBX2	2.26869e-07	5.17586	0.179234	0.163404	1	NA	NA	NA	NA	1
HDX	0.0082607	2.64122	0.250316	0.235431	1	0	0	0	0	1
HOXA3	1.04294e-14	-7.73391	0.0634006	0.0665016	0.147225	0	0	0	0	0.000513728
HOXA4	0.0151494	-2.42879	0.0584025	0.0592923	1	0	0	0	0	1
HOXA5	6.81316e-31	-11.5569	0.064043	0.0686833	0.699759	0	0	0	0	0.000513728
HOXA7	0.00992637	2.57838	0.244983	0.231183	0.105695	0	0	0	0	0.0477267
HOXA9	0.0428787	2.02489	0.058172	0.0573706	0.0701761	NA	NA	NA	NA	1
HOXB4	0.110639	1.59533	0.0579759	0.0573549	0.301876	0	0	0	0	0.0322444
HOXB7	0.000384094	3.55078	0.550153	0.429495	0.0167079	0	0	0	0	0.000513728
HOXC4	5.09491e-07	5.0227	0.129962	0.121826	0.702774	NA	NA	NA	NA	1
HOXC6	5.30711e-07	5.01486	0.130952	0.122688	0.395353	0	0	0	0	0.000513728
HOXD10	3.5629e-07	-5.09094	0.0594711	0.0613413	1	0.61855	0.497906	0.0502576	0.0490048	0.000513728
HOXD1	0.000113118	-3.86058	0.059984	0.0614481	0.212197	0.634713	0.475104	0.0375172	0.0368431	0.000513728
LHX5	0.00114077	3.25329	0.30951	0.281179	0.205415	0	0	0	0	0.000800148
NKX2-2	0.0377067	2.07803	0.214418	0.206225	1	0	0	0	0	0.000735825
NKX2-5	1.569e-06	4.80224	0.107049	0.101558	0.0182837	0	0	0	0	1
OTP	0.135439	1.49299	0.0577487	0.0571727	0.296985	0	0	0	0	0.0138096
PBX1	0.000390623	3.54634	0.458077	0.379324	0.0124013	0	0	0	0	0.000832357
POU6F1	0.00038714	3.5487	0.434051	0.364764	0.0146041	0	0	0	0	0.000513728
SIX1	4.52e-07	5.04563	0.13672	0.127719	1	0	0	0	0	1
SIX4	0.217835	1.23231	0.0584903	0.058005	1	0	0	0	0	1
SIX6	4.17443e-06	4.6025	0.0930463	0.0889441	1	0	0	0	0	1
ELF2	0	0	0	0	1	0	0	0	0	0.0521043
YAP1	1.9196e-38	-12.9655	0.0640315	0.0692241	0.51313	0	0	0	0	0.000513728
ARID3A	0.000448414	3.50982	0.35935	0.317205	1	0	0	0	0	1
ARID5A	9.10738e-89	-19.9749	0.078055	0.0892627	0.00844156	0	0	0	0	0.000513728
ATF1	0.000356957	3.57002	0.478006	0.391893	0.00844156	0	0	0	0	0.000513728
BBX	0.0024638	3.02775	0.0574316	0.0562217	0.270009	0.862409	0.173308	0.011704	0.0116718	0.000733339
FOXJ1	1.60522e-07	5.24006	0.174925	0.159899	0.0644959	0	0	0	0	0.00699065
GMEB1	0.00265616	3.00496	0.27957	0.258392	1	0	0	0	0	0.000972754
HBP1	2.80404e-07	5.13616	0.148686	0.137917	0.00844156	0	0	0	0	0.000774484
IRF6	0	0	0	0	1	0	0	0	0	0.0906688
KLF7	0.0269829	2.21177	0.0584416	0.0575546	0.149055	0	0	0	0	0.138684
NR2F2	0	0	0	0	1	0.624328	0.489726	0.0416667	0.0407986	0.000518582
OSR1	5.95698e-07	4.99261	0.126818	0.119057	1	0	0	0	0	1
OSR2	0.00413674	2.86754	0.270437	0.251327	0.86151	0	0	0	0	1
PLAGL1	0.0348213	2.11043	0.216512	0.207983	0.748821	0	0	0	0	0.000513728
SOX12	3.81692e-85	-19.554	0.0776422	0.0885122	0.296985	0	0	0	0	0.000513728
SOX13	5.39128e-05	4.03798	0.0658884	0.0638624	0.00844156	0.768347	0.294538	0.0206292	0.0204867	0.000808632
SOX5	1.55e-07	5.24655	0.169479	0.155457	1	0	0	0	0	0.00525142
SP100	1.94207e-99	-21.1666	0.0802318	0.0928735	0.516024	0	0	0	0	0.000513728
TBP	0.00858013	-2.62835	0.0581454	0.0591005	0.212197	0	0	0	0	0.987233
TCF7L2	0.000162661	3.7709	0.0583358	0.0567619	0.0608229	0.764242	0.299914	0.0213776	0.0212245	0.000748746
ZBTB12	0.117442	1.5656	0.193703	0.188692	0.0425499	0	0	0	0	1
ZBTB3	5.08964e-05	4.05147	0.0663597	0.0643049	0.00844156	0	0	0	0	0.00976199
ZFP161	0	0	0	0	1	NA	NA	NA	NA	1
ZIC2	2.84788e-07	5.13325	0.183732	0.167077	0.203509	0	0	0	0	1
RUNX1	1.68275e-107	-22.0244	0.0830389	0.0972929	0.00844156	NA	NA	NA	NA	1
ARNT	4.08e-07	5.06519	0.140252	0.130802	0.0248915	0	0	0	0	0.000513728
AHR	3.53728e-05	4.13579	0.069037	0.0668057	1	0	0	0	0	0.000513728
CREB1	0.83561	0.207512	0.057872	0.057793	0.857971	0.648294	0.456134	0.0350586	0.0344867	0.000513728
DDIT3	0.000127305	3.83162	0.0599711	0.0583052	0.327492	NA	NA	NA	NA	1
CEBPA	2.96123e-68	-17.4586	0.069334	0.0771846	0.198004	4.21879e-72	-17.9572	0.0179144	0.0220693	0.000513728
FOXF2	0.0212095	2.30423	0.0584821	0.0575525	1	0	0	0	0	1
GATA2	3.04549e-05	4.17004	0.0703679	0.0680438	1	0	0	0	0	1
KLF4	3.36095e-05	4.14752	0.0695151	0.0672525	1	0	0	0	0	1
FOXQ1	2.59009e-06	4.70091	0.100036	0.0952985	1	0	0	0	0	1
IRF1	1.3625e-57	-15.996	0.0672413	0.0742097	0.00844156	0	0	0	0	0.000513728
IRF2	4.46e-07	5.04818	0.137738	0.128591	0.00844156	0	0	0	0	0.000513728
MZF1	1.58622e-07	5.24226	0.170707	0.156446	1	0	0	0	0	0.000513728
MYC	0.0276006	2.20292	0.220672	0.211435	0.154134	0	0	0	0	0.000513728
NFYA	0.000909767	3.31704	0.316088	0.286034	0.0213898	0	0	0	0	0.000513728
PPARG	0.000838721	3.33969	0.320102	0.289149	0.00844156	0	0	0	0	0.000518582
RREB1	0.000444611	3.51208	0.348931	0.309618	0.852513	0	0	0	0	0.000513728
NFE2L1	3.13925e-11	-6.63989	0.0614132	0.0639503	1	0	0	0	0	1
TAL1	1.05986e-06	4.88019	0.114389	0.108122	0.0549504	0	0	0	0	0.000825008
JUN	2.97779e-06	4.67235	0.0978132	0.0932801	0.0107904	0.90228	-0.122782	0.333333	0.5	0.000513728
FOS	3.45928e-47	-14.4278	0.0658192	0.0718565	0.00844156	1	0	1	1	0.000513728
REL	0.000248023	3.66429	0.0555514	0.0541265	0.00844156	0	0	0	0	0.000513728
ZEB1	0.000388663	3.54766	0.511049	0.408759	0.460833	1.40838e-77	-18.6442	0.0189852	0.0232953	0.000801693
MYCN	0.00141679	3.19121	0.300113	0.274139	0.343367	0	0	0	0	0.000513728
RELA	0.0018487	3.11352	0.290995	0.267121	0.59927	0	0	0	0	0.000513728
HLTF	0	0	0	0	0.439378	0	0	0	0	1
NR1H2	0.383642	0.871206	0.0581471	0.0578097	0.817641	0	0	0	0	0.00519545
ZNF423	6.98568e-06	4.49412	0.0858076	0.0823283	0.0118996	0	0	0	0	0.000800148
NFIC	1.0804e-20	-9.32785	0.0636555	0.0673873	1	0	0	0	0	0.0346285
TLX1	0.0119406	2.5139	0.242474	0.229213	0.00844156	0	0	0	0	0.000513728
ZNF354C	0.618275	0.498297	0.0576899	0.0574996	1	0	0	0	0	1
STAT1	0.0407155	-2.04642	0.0588008	0.0595606	0.0124013	0.662419	0.436575	0.0328896	0.0324033	0.000513728
REST	1.85525e-09	-6.01	0.0601473	0.0623751	0.00844156	0	0	0	0	0.000826555
STAT3	0.723218	0.354161	0.0577636	0.0576288	0.00844156	0	0	0	0	0.000513728
ZFX	1.03612e-05	4.4095	0.0812429	0.0781265	1	0	0	0	0	0.000513728
NFE2L2	2.63529e-07	5.14782	0.154997	0.143317	0.0749257	0	0	0	0	0.000513728
NFATC2	2.83e-07	5.13445	0.150041	0.139093	1	0	0	0	0	0.000513728
INSM1	0.0018805	3.10848	0.0573169	0.0560703	0.160912	0	0	0	0	1
PLAG1	0.104852	1.62177	0.195415	0.190167	0.343367	0	0	0	0	1
ESR2	0	0	0	0	1	0	0	0	0	1
HIF1A	3.05109e-07	5.12026	0.192017	0.173808	1	0	0	0	0	0.306141
BATF	5.66704e-110	-22.2809	0.0853111	0.100696	0.00844156	0	0	0	0	0.0486386
BCL6	5.06075e-06	4.56225	0.0899286	0.0860979	0.00844156	0.759992	0.305491	0.0221674	0.0220027	0.000513728
E2F6	0.0953847	1.66765	0.197022	0.191542	0.00844156	0	0	0	0	0.000513728
FOSL1	2.61358e-19	-8.98389	0.0635891	0.0671841	0.00844156	0	0	0	0	0.000513728
FOSL2	1.32235e-51	-15.1134	0.0656111	0.0719022	0.00844156	0	0	0	0	0.000513728
FOXP1	4.45422e-06	4.58898	0.0910102	0.0870717	0.0262259	0	0	0	0	0.0925155
HNF4G	0	0	0	0	0.00844156	0	0	0	0	0.000984965
JUNB	2.87946e-44	-13.9563	0.064487	0.070124	0.0107904	1	0	1	1	0.000513728
JUND	0.000152663	3.7867	0.0587506	0.0571538	1	0	0	0	0	0.770046
NR1H3	0.000302502	3.61315	0.469393	0.38582	0.817641	0	0	0	0	1
MEF2C	0.000384621	3.55042	0.492348	0.397942	0.00844156	0.988409	-0.0145278	0.0147705	0.0147734	0.000800148
MYOD1	0.00531103	2.78754	0.264974	0.247088	0.0241536	0	0	0	0	0.542926
MAF	0.000397749	3.54157	0.42621	0.359639	0.00844156	0.751025	0.317288	0.023884	0.0236929	0.000513728
NFYB	9.79403e-05	3.89564	0.0616254	0.0598628	0.0282036	0	0	0	0	0.000752866
NR5A2	0.000623717	3.42109	0.334311	0.299507	0.0154696	0	0	0	0	0.000513728
RFX1	0.387259	-0.864599	0.0585968	0.0589211	0.313072	0	0	0	0	0.0821094
SMAD2	1.74643e-05	4.29506	0.0758837	0.0731798	1	0	0	0	0	0.000513728
SMAD4	0.00703638	2.69512	0.253402	0.237885	0.460833	0	0	0	0	0.000513728
SOX6	0.0479373	1.97792	0.210487	0.202938	0.414749	0	0	0	0	0.000513728
SP2	3.55e-07	5.09164	0.143432	0.133501	0.0274846	0	0	0	0	1
STAT2	1.29425e-05	4.36107	0.0786734	0.0757659	0.0443064	0	0	0	0	0.000513728
STAT4	0.255429	1.13726	0.848073	0.486395	0.961509	0.60653	0.515032	0.0553846	0.0538509	0.000921975
STAT5A	2.61537e-70	-17.7266	0.0720545	0.0805363	0.0375485	0	0	0	0	0.000513728
STAT5B	2.41468e-06	4.7152	0.101443	0.0965657	0.0118996	0	0	0	0	0.184374
STAT6	5.72335e-61	-16.4731	0.0677135	0.0749302	0.588024	0.573364	0.563104	0.0913324	0.0874023	0.000513728
TCF12	1.67721e-79	-18.8796	0.0758798	0.0858774	0.167631	0.621922	0.493128	0.0403248	0.0395283	0.000911673
USF2	0.000347235	3.57724	0.38411	0.333124	0.327492	0	0	0	0	1
ZBTB33	8.18292e-05	3.93898	0.0628599	0.0610222	1	0	0	0	0	0.00976199
ZNF263	2.31474e-06	4.7238	0.102253	0.0973035	0.249228	NA	NA	NA	NA	1
BACH1	0.0589802	-1.88834	0.0584512	0.0591481	0.289691	0	0	0	0	0.000513728
FOXP2	0	0	0	0	0.212197	0	0	0	0	0.0205906
THAP1	0.000427723	3.52236	0.565556	0.439306	1	0	0	0	0	0.345185
KLF5	0	0	0	0	0.19842	0	0	0	0	1
ARID3B	0.00041958	3.52745	0.518936	0.414143	1	0	0	0	0	1
ATF3	7.03942e-29	-11.1515	0.064028	0.0685139	0.100656	0	0	0	0	0.000513728
CREM	0.0940786	1.67426	0.765432	0.505787	0.212197	0.576957	0.557835	0.10989	0.103852	0.00051398
ID2	0	0	0	0	1	0	0	0	0	1
LIN54	0	0	0	0	1	0	0	0	0	1
MITF	2.71393e-07	5.1423	0.153726	0.142239	1	0	0	0	0	0.000513728
MLXIP	8.36729e-08	-5.35902	0.0592934	0.061248	1	0	0	0	0	0.000513728
NFATC3	0.000432916	3.51916	0.543844	0.426427	0.718417	0	0	0	0	0.000513728
NPAS2	0.0404982	2.04863	0.73284	0.499259	0.696249	0.565072	0.575324	0.136134	0.127181	0.188914
TCFL5	5.36e-07	5.01296	0.127764	0.119883	1	0	0	0	0	1
HES1	1.76972e-06	4.77809	0.104881	0.0996306	0.140329	0	0	0	0	0.0138096
ARNT2	1.01684e-104	-21.7323	0.0814327	0.0948837	0.0248915	0	0	0	0	0.000801693
ATF2	0.000810677	3.34912	0.323281	0.291333	0.322891	1.40736e-63	-16.8326	0.0178918	0.0217492	0.000778561
ATF5	0	0	0	0	0.00844156	0.613901	0.504513	0.0566556	0.0550667	0.000513728
BPTF	2.13191e-101	-21.3782	0.0807512	0.0937567	0.193201	2.50455e-107	-22.0063	0.0203435	0.0261598	0.000800148
BRCA1	0.000284122	-3.62936	0.0600464	0.0614292	0.0366581	0	0	0	0	0.000513728
CDC5L	1.59242e-06	4.79927	0.10627	0.100858	1	0.676909	0.416685	0.0309636	0.0305491	0.000789855
CEBPZ	1.66281e-05	4.30594	0.076441	0.0736987	1	0	0	0	0	0.405296
CXXC1	1.07487e-05	4.40154	0.0806976	0.077623	1	0	0	0	0	0.900491
E2F5	7.04077e-07	4.96024	0.122103	0.114907	1	0	0	0	0	0.128633
E4F1	7.23112e-06	4.48677	0.0851716	0.0817407	1	0	0	0	0	0.000513728
EPAS1	2.72364e-06	4.69063	0.0992552	0.094588	0.0433239	0	0	0	0	0.000513728
ETS2	0.00338121	2.93077	0.0575867	0.0564137	0.0587744	0.586793	0.543489	0.175802	0.162963	0.000972754
ETV7	0.00356556	2.91424	0.273704	0.253945	0.00844156	0	0	0	0	0.0153662
FOSB	7.80487e-18	-8.60243	0.0638338	0.0673015	1	0	0	0	0	1
FOXF1	6.05978e-06	4.52429	0.0882358	0.0845605	1	0	0	0	0	1
FOXM1	5.54878e-71	-17.8135	0.0735266	0.0824014	0.00844156	4.27958e-92	-20.354	0.0203916	0.0256692	0.000513728
FUBP1	1.93127e-05	4.27269	0.0747887	0.0721595	1	0	0	0	0	0.000513728
GLI1	0	0	0	0	1	0	0	0	0	1
GLI3	1.46769e-07	5.25657	0.172062	0.157545	0.822125	0.548013	-0.60074	0.312925	0.454649	0.0466257
HMGA1	7.26871e-07	4.95404	0.12014	0.11316	1	0	0	0	0	0.107442
HMGA2	6.98521e-07	4.96177	0.121114	0.114028	0.160912	0	0	0	0	0.00216644
IKZF1	4.71955e-74	-18.2049	0.0745947	0.0839141	1	1.12947e-82	-19.2615	0.0201101	0.0246356	0.000513728
KLF15	0.000546741	3.45675	0.341868	0.304884	0.0857543	0	0	0	0	0.000513728
KLF3	0.000111683	3.8637	0.0607895	0.0590761	0.752842	1.53345e-63	-16.8275	0.0178648	0.0217919	0.000513728
KLF6	0.0873925	-1.70932	0.05857	0.0592035	0.00844156	0	0	0	0	0.000513728
KLF8	0.000365698	3.56368	0.578387	0.447507	1	0	0	0	0	1
MAZ	1.72804e-66	-17.2249	0.0689181	0.076615	0.0124013	0	0	0	0	0.00866451
MBD2	0.138874	1.48	0.820153	0.494898	0.196872	0	0	0	0	0.000513728
MECP2	0.00217601	-3.06509	0.0594021	0.0605575	1	0	0	0	0	0.290987
NFYC	0.000556333	-3.45206	0.0596612	0.0609638	0.107347	0	0	0	0	0.000513728
NR0B1	1.66023e-06	4.79091	0.105596	0.100264	0.0154696	0	0	0	0	0.000752866
NR1D1	1.5544e-06	4.80411	0.107789	0.102218	0.249228	NA	NA	NA	NA	1
NR2C1	0.0719352	1.79953	0.0583737	0.0576623	0.212197	0	0	0	0	0.000778561
NR4A1	1.58602e-05	4.31639	0.0770048	0.0742234	1	0	0	0	0	1
NR4A3	1.4796e-05	4.3317	0.077544	0.0747207	1	0	0	0	0	1
PAX8	0	0	0	0	1	0	0	0	0	0.190894
PBX2	1.41025e-05	4.34226	0.0781211	0.0752572	1	0	0	0	0	0.000867314
PBX3	0	0	0	0	1	0	0	0	0	0.000513728
PPARA	1.73925e-07	5.22524	0.168266	0.154482	0.212197	0	0	0	0	0.000778561
PPARD	1.80696e-07	5.21817	0.16399	0.150881	1	0	0	0	0	0.000778561
PURA	3.12847e-07	5.11554	0.146586	0.136163	0.00844156	0	0	0	0	0.00127137
RELB	1.4463e-47	-14.4878	0.0644516	0.0702868	0.00844156	0	0	0	0	0.000513728
SMAD1	2.99146e-07	5.12398	0.186992	0.169726	0.0241536	0	0	0	0	0.00467088
SNAI1	7.24302e-05	3.96816	0.063687	0.0617978	0.00844156	0	0	0	0	1
TBX3	6.29414e-06	4.51626	0.087569	0.0839458	1	0	0	0	0	0.000786541
TFDP1	9.17846e-05	3.91134	0.0620501	0.0602622	1	0	0	0	0	0.000513728
ZBTB4	7.6795e-12	-6.8444	0.0617993	0.0644413	0.0124013	0	0	0	0	0.000513728
ZBTB6	4.17828e-05	4.09739	0.0676344	0.0654935	1	0	0	0	0	0.000800148
ZFHX3	0.000800883	3.35249	0.633651	0.478231	1	0	0	0	0	0.000984965
